# Supplementary material for: Whole-Genome Sequencing of Two Canine Herpesvirus 1 (CaHV-1) Isolates and Clinicopathological Outcomes of Infection in French Bulldog Puppies
Source: Viruses. 2024 Jan 30;16(2):209. doi: 10.3390/v16020209 (PMC10893542; doi:10.3390/v16020209)
Supplement: Supplementary file 1 [file viruses-16-00209-s001.zip]

Archive with 1 entries (1 files):
- viruses-2807130-supplementary.pdf
